# Supplementary material for: Thiosemicarbazide Derivatives Targeting Human TopoIIα and IDO-1 as Small-Molecule Drug Candidates for Breast Cancer Treatment
Source: Int J Mol Sci. 2023 Mar 18;24(6):5812. doi: 10.3390/ijms24065812 (PMC10051798; doi:10.3390/ijms24065812)
Supplement: Supplementary file 1 [file ijms-24-05812-s001.zip]

Archive with 1 entries (1 files):
- ijms-2165276-supplementary.pdf
